# Supplementary material for: Nurses’ Perception of Tension, Stress, and Pressure before and during the COVID-19 Pandemic: A Multicenter Serbian Study
Source: Healthcare (Basel). 2024 Mar 15;12(6):663. doi: 10.3390/healthcare12060663 (PMC10969813; doi:10.3390/healthcare12060663)
Supplement: Supplementary file 1 [file healthcare-12-00663-s001.zip]

Archive with 1 entries (1 files):
- healthcare-2884521-supplementary.pdf
